# Supplementary material for: The Olive Oil Phenolic S-(-)-Oleocanthal Suppresses Colorectal Cancer Progression and Recurrence by Modulating SMYD2-EZH2 and c-MET Activation
Source: Nutrients. 2025 Jan 22;17(3):397. doi: 10.3390/nu17030397 (PMC11821053; doi:10.3390/nu17030397)
Supplement: Supplementary file 1 [file nutrients-17-00397-s001.zip]

Archive with 1 entries (1 files):
- nutrients-3398931-supplementary.pdf
